# Supplementary material for: The Impact of Structural and Meso-Level Factors on Caregiver Coping Abilities When Supporting a Child with Cancer: A Qualitative Study
Source: Int J Environ Res Public Health. 2024 Jul 11;21(7):907. doi: 10.3390/ijerph21070907 (PMC11277199; doi:10.3390/ijerph21070907)
Supplement: Supplementary file 1 [file ijerph-21-00907-s001.zip]

Archive with 2 entries (2 files):
- Supplementary Material A Interview Guide.pdf
- Supplementary Material B Analysis Framework.pdf
